# Supplementary material for: A Binary Mixture of Emamectin Benzoate and Chlorantraniliprole Supplemented with an Adjuvant Effectively Controls Spodoptera frugiperda
Source: Insects. 2022 Dec 15;13(12):1157. doi: 10.3390/insects13121157 (PMC9785781; doi:10.3390/insects13121157)
Supplement: Supplementary file 1 [file insects-13-01157-s001.zip]

Archive with 1 entries (1 files):
- insects-2073334-supplementary.pdf
